# Supplementary material for: EnRoot: a narrow-diameter, inexpensive and partially 3D-printable minirhizotron for imaging fine root production
Source: Plant Methods. 2019 Aug 28;15:101. doi: 10.1186/s13007-019-0489-6 (PMC6712814; doi:10.1186/s13007-019-0489-6)
Supplement: Supplementary file 1 — Additional file 1. Bash script to correct image distortion with a how-to-use guide and Fig. S2.1. [file 13007_2019_489_MOESM1_ESM.zip]

Archive with 9 entries (7 files):
- AdditionalFile_1/AF_1_EnRoot_bash_script/
- AdditionalFile_1/AF_1_EnRoot_bash_script/out/
- AdditionalFile_1/AF_1_EnRoot_bash_script/out/Snap_0001.tif
- AdditionalFile_1/AF_1_EnRoot_bash_script/out/Snap_002.tif
- AdditionalFile_1/AF_1_EnRoot_bash_script/points2gcp.py
- AdditionalFile_1/AF_1_EnRoot_bash_script/pointsfile.points
- AdditionalFile_1/AF_1_EnRoot_bash_script/Snap_0001.jpg
- AdditionalFile_1/AF_1_EnRoot_bash_script/warp.sh
- AdditionalFile_1/AF_1_Guide_bash_script.docx
