# Supplementary material for: EnRoot: a narrow-diameter, inexpensive and partially 3D-printable minirhizotron for imaging fine root production
Source: Plant Methods. 2019 Aug 28;15:101. doi: 10.1186/s13007-019-0489-6 (PMC6712814; doi:10.1186/s13007-019-0489-6)
Supplement: Supplementary file 1 — Additional file 1. Bash script to correct image distortion with a how-to-use guide and Fig. S2.1. [file 13007_2019_489_MOESM1_ESM.zip › AdditionalFile_1/AF_1_EnRoot_bash_script/points2gcp.py]

import csv

# set csv path
csv_path = "pointsfile.points"

# init output string
out = ""

# open the file
with open(csv_path, "rb") as file:

	# read the file (binary mode)
	reader = csv.reader(file)
	
	# skip the header line
	next(reader, None)

	# for each line
	for row in reader:

		# convert to required format and append to output string (-gcp pixel line easting northing elevation)
		out += "-gcp " + " ".join([ str(round(float(row[2]),3)), str(abs(round(float(row[3]),3))), row[0], row[1]]) + " "

# print output string
print out
