# Supplementary material for: EnRoot: a narrow-diameter, inexpensive and partially 3D-printable minirhizotron for imaging fine root production
Source: Plant Methods. 2019 Aug 28;15:101. doi: 10.1186/s13007-019-0489-6 (PMC6712814; doi:10.1186/s13007-019-0489-6)
Supplement: Supplementary file 1 — Additional file 1. Bash script to correct image distortion with a how-to-use guide and Fig. S2.1. [file 13007_2019_489_MOESM1_ESM.zip › AdditionalFile_1/AF_1_EnRoot_bash_script/pointsfile.points]

mapX	mapY	pixelX	pixelY	enable
400	0	424.08955371085727393	-124.23059094271383174	1
500	0	482.89990959151805328	-122.44845894633016314	1
600	0	546.6111284622339781	-120.66632694994650876	1
700	0	612.55001232842937497	-118.43866195446692302	1
800	0	681.16209418920038843	-115.31993096079551719	1
900	0	752.4473740445466774	-112.64673296622002852	1
300	100	386.05895120072830196	-185.60806553245106443	1
400	100	444.07253378141859912	-185.06588251767826137	1
500	100	504.25484842120010853	-185.06588251767823294	1
600	100	565.52152909052733776	-182.62605895120060495	1
700	100	630.8545823706505189	-182.62605895120060495	1
800	100	697.5430931877057219	-181.54169292165499883	1
900	100	768.56906812294346309	-180.99950990688222419	1
1000	100	842.57704963943160692	-179.37296086256378658	1
200	200	345.1241335853812302	-246.19701743331231114	1
300	200	400.42680109220759732	-246.46810894069869846	1
400	200	457.35601764335228836	-247.28138346285794569	1
500	200	516.18287474620183275	-247.55247497024433301	1
600	200	578.80501295246108384	-248.90793250717635487	1
700	200	641.9693341734932801	-248.63684099978991071	1
800	200	708.92893649793484201	-249.17902401456282746	1
900	200	778.32836238885408875	-249.72120702933563052	1
1000	200	850.98088636841021071	-250.26339004410843359	1
0	300	249.69992298536712383	-304.48169152138916616	1
100	300	301.20730938878381266	-306.10824056570754692	1
200	300	352.71469579220047308	-307.73478961002604137	1
300	300	408.55954631379961484	-309.90352166911725362	1
400	300	464.40439683539875659	-311.53007071343563439	1
500	300	523.50234544563477357	-312.61443674298129736	1
600	300	583.68466008541633983	-315.32535181684534109	1
700	300	648.20443884338044427	-317.49408387593655334	1
800	300	714.35076664566281579	-319.66281593502776559	1
900	300	783.20800952180934473	-320.74718196457337172	1
1000	300	854.77616747181991741	-323.45809703843741545	1
1100	300	929.59742351046725162	-325.6268290975286277	1
0	400	249.69992298536726594	-364.66400616117067557	1
100	400	300.66512637401115171	-369.00147027935315691	1
200	400	352.71469579220064361	-370.62801932367153768	1
300	400	406.93299726948134776	-372.25456836798997529	1
400	400	464.94657985017170176	-376.59203248617245663	1
500	400	521.87579640131650649	-379.30294756003650036	1
600	400	582.60029405587090423	-382.55604564867326189	1
700	400	647.66225582860784016	-386.3513267520829686	1
800	400	712.18203458657171723	-389.60442484071984381	1
900	400	781.58146047749119134	-393.39970594412943683	1
1000	400	853.14961842750176402	-397.19498704753914353	1
1100	400	927.97087446614909823	-401.53245116572156803	1
0	500	242.65154379332071244	-426.47286984527056575	1
100	500	293.07456416719185199	-429.72596793390727044	1
200	500	346.20849961492695002	-432.97906602254408881	1
300	500	402.05335013652609177	-436.23216411118096403	1
400	500	456.81383462857968425	-442.19617727368188298	1
500	500	516.45396625358853271	-445.991458377091476	1
600	500	576.63628089337032634	-451.41328852481967715	1
700	500	639.52951060701593633	-456.83511867254770777	1
800	500	706.76020443884408451	-461.17258279073018912	1
900	500	774.53308128544495048	-465.51004690891261362	1
1000	500	846.10123923545552316	-471.47406007141353257	1
0	600	229.63915143877352421	-484.75754393334716497	1
100	600	279.51998879787180385	-489.63719106630242095	1
200	600	332.65392424560695872	-493.43247216971207081	1
300	600	387.95659175243332584	-499.9386683469857644	1
400	600	443.80144227403246759	-504.27613246516824574	1
500	600	503.44157389904125921	-510.24014562766910785	1
600	600	564.16607155359577064	-516.2041587901700268	1
700	600	628.68585031155987508	-522.16817195267094576	1
800	600	694.28999509906952881	-528.13218511517175102	1
900	600	763.68942098998900292	-535.72274732199116443	1
1000	600	836.34194496954523856	-542.22894349926480118	1
100	700	258.91703423650494642	-547.10859063222005716	1
200	700	313.6775187285585389	-551.98823776517531314	1
300	700	368.98018623538496286	-558.76552544983542248	1
400	700	424.2885183408731109	-565.8960413224781405	1
500	700	484.62134945938277042	-572.77610101143102384	1
600	700	546.54188665995843621	-580.18539606107253803	1
700	700	610.3147476229445374	-588.12392647140268309	1
800	700	677.79225611075139568	-595.79783920138856956	1
900	700	748.4451767626903802	-604.0009872920630869	1
1000	700	820.42118581635099872	-613.52722378445935192	1
200	800	287.74125359347692665	-607.20366755207601273	1
300	800	341.73197756423758165	-615.24934406536590359	1
400	800	400.38072477953437556	-623.08329224935857837	1
500	800	460.51157029991088621	-631.9758820798368788	1
600	800	522.54797078396131838	-640.23328692242375837	1
700	800	587.12511121957697924	-648.70242009430774033	1
800	800	655.72508991183747185	-658.23019491267723424	1
900	800	726.44235189706898836	-668.39315471893814902	1
500	900	428.75232090534575491	-685.75487772130054509	1
600	900	491.84736303588181272	-695.4943808689671414	1
700	900	557.90660177657707663	-705.2338840166337377	1
