# Supplementary material for: EnRoot: a narrow-diameter, inexpensive and partially 3D-printable minirhizotron for imaging fine root production
Source: Plant Methods. 2019 Aug 28;15:101. doi: 10.1186/s13007-019-0489-6 (PMC6712814; doi:10.1186/s13007-019-0489-6)
Supplement: Supplementary file 2 — Additional file 2. 3D files for printing the components of EnRoot with a quick guide. [file 13007_2019_489_MOESM2_ESM.zip]

Archive with 6 entries (5 files):
- AdditionalFile_2/AdditionalFile_2_3D files/
- AdditionalFile_2/AdditionalFile_2_3D files/Camera_Support.stl
- AdditionalFile_2/AdditionalFile_2_3D files/Connector_Soiltube.stl
- AdditionalFile_2/AdditionalFile_2_3D files/Handle_Adaptor.stl
- AdditionalFile_2/AdditionalFile_2_3D files/mirror_support.stl
- AdditionalFile_2/AdditionalFile_2_quick 3D printing guide.docx
